# Supplementary material for: Community engagement strategy for increased uptake of routine immunization and select perinatal services in north-west Ethiopia: A descriptive analysis
Source: PLoS One. 2020 Oct 29;15(10):e0237319. doi: 10.1371/journal.pone.0237319 (PMC7595373; doi:10.1371/journal.pone.0237319)
Supplement: S1 File — (DO) [file pone.0237319.s002.do]

*PLOS ONE
*Community engagement strategy for increased uptake of routine immunization and select perinatal services in north-west Ethiopia: a descriptive analysis


*Data columns: year month penta1 penta3 measles woreda

*Generate a single variable for year/month
gen yearmonth=ym(year, month)
format yearmonth %tm

*generate six-month categories 
gen sixmonthcat=0 if year==2013 & month>=1 & month<=6
replace sixmonthcat=1 if year==2013 & month>=7 & month<=12
replace sixmonthcat=2 if year==2014 & month>=1 & month<=6
replace sixmonthcat=3 if year==2014 & month>=7 & month<=12
replace sixmonthcat=4 if year==2015 & month>=1 & month<=6
replace sixmonthcat=5 if year==2015 & month>=7 & month<=12
replace sixmonthcat=6 if year==2016 & month>=1 & month<=6
*drop the next category b/c data not available through end of period
*replace sixmonthcat=7 if year==2016 & month>=7 & month<=12

*generate quarters 
gen quarter=0 if year==2013 & month>=1 & month<=3
replace quarter=1 if year==2013 & month>=4 & month<=6
replace quarter=2 if year==2013 & month>=7 & month<=9
replace quarter=3 if year==2013 & month>=10 & month<=12
replace quarter=4 if year==2014 & month>=1 & month<=3
replace quarter=5 if year==2014 & month>=4 & month<=6
replace quarter=6 if year==2014 & month>=7 & month<=9
replace quarter=7 if year==2014 & month>=10 & month<=12
replace quarter=8 if year==2015 & month>=1 & month<=3
replace quarter=9 if year==2015 & month>=4 & month<=6
replace quarter=10 if year==2015 & month>=7 & month<=9
replace quarter=11 if year==2015 & month>=10 & month<=12
replace quarter=12 if year==2016 & month>=1 & month<=3
replace quarter=13 if year==2016 & month>=4 & month<=6
replace quarter=14 if year==2016 & month>=7 & month<=9

***generate dummy variable for intervention phases 
*1st (baseline) phase – Jan  - Dec 2013
*2nd phase (IRC present but no project tools) – Jan  - July 2014. [please note that calendar was printed in May 2014 but it was only fully rolled out by the end of July]
*3rd phase (calendars introduced) -  August 2014 – July 2015. [DTT was printed in June 2015 and fully rolled out by the end of July 2015]
*4th phase (calendars plus DTT) – August 2015  to date

*if monthly data
gen intervention=0 if (year==2013)
replace intervention=1 if year==2014 & (month>=1 & month<=7)
replace intervention=2 if (year==2014 & month>=7 & month!=.) | (year==2015 & month<=7)
replace intervention=3 if intervention==.


*generate proxy variable for rainy season
gen rain=1 if quarter==2 | quarter==6 | quarter==10 | quarter==14
replace rain=0 if rain==.

gen coverage_penta1=penta1/under1
replace coverage_penta1=1 if coverage_penta1>1 & coverage_penta1!=.
gen coverage_penta3=penta3/under1
replace coverage_penta3=1 if coverage_penta3>1 & coverage_penta3!=.
gen coverage_meas=measles/under1
replace coverage_meas=1 if coverage_meas>1 & coverage_meas!=.

*produce figure 
twoway (line penta1 yearmonth) (line penta3 yearmonth) (line measles yearmonth), by(woreda)
twoway (line coverage_penta1 yearmonth) (line coverage_penta3 yearmonth) (line coverage_meas yearmonth), by(woreda)


***regression - immunization / intervention period 
*adjusting for seasonality in variable "rain"

xtmixed penta1 i.intervention rain, || woreda:
xtmixed penta3 i.intervention rain, || woreda:
xtmixed measles i.intervention rain, || woreda:

regress coverage_penta1 i.intervention rain if woreda=="Assosa"
regress coverage_penta3 i.intervention rain if woreda=="Assosa"
regress coverage_meas i.intervention rain if woreda=="Assosa"

regress coverage_penta1 i.intervention rain if woreda=="Bambasi"
regress coverage_penta3 i.intervention rain if woreda=="Bambasi"
regress coverage_meas i.intervention rain if woreda=="Bambasi"

*generate figures 
collapse (sum) penta1 penta3 measles, by(woreda sixmonthcat)
twoway (line penta1 sixmonthcat) (line penta3 sixmonthcat) (line measles sixmonthcat), by(woreda)
collapse (sum) penta1 penta3 measles, by(woreda quarter)
twoway (line penta1 quarter) (line penta3 quarter) (line measles quarter), by(woreda)

*generate dummy variable for when intervention was rolled out in full 

gen fullintervention=1 if intervention==3
replace fullintervention=0 if intervention!=3

***regression - immunization / full intervention 

xtmixed penta1 fullintervention rain, || woreda:
xtmixed penta3 fullintervention rain, || woreda:
xtmixed measles fullintervention rain, || woreda:

xtmixed coverage_penta1 fullintervention rain, || woreda:
xtmixed coverage_penta3 fullintervention rain, || woreda:
xtmixed coverage_meas fullintervention rain, || woreda:
